# Supplementary material for: Alzheimer’s risk factor FERMT2 promotes the progression of colorectal carcinoma via Wnt/β-catenin signaling pathway and contributes to the negative correlation between Alzheimer and cancer
Source: PLoS One. 2022 Dec 8;17(12):e0278774. doi: 10.1371/journal.pone.0278774 (PMC9731493; doi:10.1371/journal.pone.0278774)
Supplement: S1 Table — (XLSX) [file pone.0278774.s004.xlsx]

## Sheet: 正相关
Query	Statistic	P-value	FDR (BH)	Event_SD	Event_TD
MSRB3	0.964608	2.39867e-220	2.37804e-216	379	379
CALD1	0.964056	4.2092e-219	2.782e-215	379	379
JAM3	0.939981	3.95949e-178	1.96272e-174	379	379
ZEB1	0.939175	4.5292e-177	1.7961e-173	379	379
FBXL7	0.930704	9.43813e-167	3.11899e-163	379	379
MPDZ	0.927042	1.08902e-162	3.08472e-159	379	379
DZIP1	0.92568	3.12439e-161	7.7438e-158	379	379
FSTL1	0.923744	3.29558e-159	7.26053e-156	379	379
GUCY1B3	0.920649	4.41758e-156	8.75918e-153	379	379
LRCH2	0.92	1.92288e-155	3.46609e-152	379	376
TSPYL5	0.919227	1.09374e-154	1.80723e-151	379	379
MYLK	0.91878	2.96621e-154	4.52416e-151	379	379
SGCD	0.918465	5.96146e-154	8.44314e-151	379	379
FRMD6	0.915484	3.88065e-151	5.1297e-148	379	379
DNAJB5	0.915155	7.82713e-151	9.69977e-148	379	379
AKT3	0.913845	1.2377e-149	1.4436e-146	379	379
MRVI1	0.913512	2.47486e-149	2.7262e-146	379	379
LAYN	0.913432	2.92296e-149	3.05034e-146	379	379
AMOTL1	0.913126	5.52131e-149	5.47382e-146	379	379
DDR2	0.912779	1.13281e-148	1.06959e-145	379	379
SDC2	0.912591	1.66643e-148	1.50191e-145	379	379
NAP1L3	0.912531	1.88535e-148	1.62533e-145	379	377
TNS1	0.912053	5.02969e-148	4.15536e-145	379	379
PEG3	0.911722	9.88299e-148	7.8384e-145	379	379
ACTA2	0.911174	3.00839e-147	2.29425e-144	379	379
PDLIM3	0.909928	3.68307e-146	2.70474e-143	379	379
SYT11	0.907662	3.19081e-144	2.25955e-141	379	379
CACNA2D1	0.906957	1.25041e-143	8.54934e-141	379	361
FBLN5	0.906793	1.71513e-143	1.13358e-140	379	379
TCF4	0.906472	3.17641e-143	2.03168e-140	379	379
LOC399959	0.905464	2.17121e-142	1.34534e-139	379	379
TMEM200B	0.904841	7.04814e-142	4.23486e-139	379	379
FAM26E	0.904057	3.06332e-141	1.78646e-138	379	379
BNC2	0.90277	3.32639e-140	1.88445e-137	379	379
FEZ1	0.902706	3.74347e-140	2.06182e-137	379	379
ASAM	0.902683	3.90828e-140	2.09442e-137	379	379
C14orf132	0.90209	1.15926e-139	6.04892e-137	379	379
NEXN	0.901705	2.33782e-139	1.18857e-136	379	379
AOC3	0.901488	3.46763e-139	1.7189e-136	379	379
CNRIP1	0.901385	4.18346e-139	2.02316e-136	379	379
STON1	0.900879	1.0437e-138	4.92726e-136	379	379
DACT3	0.899578	1.07265e-137	4.94617e-135	379	379
C1S	0.899403	1.46448e-137	6.5995e-135	379	379
GNB4	0.898848	3.91719e-137	1.71233e-134	379	379
ANTXR1	0.89884	3.97252e-137	1.71233e-134	379	379
LMOD1	0.897914	2.01913e-136	8.51814e-134	379	379
C20orf194	0.897121	8.03066e-136	3.31733e-133	379	379
TSHZ3	0.896639	1.84793e-135	7.4777e-133	379	379
EMILIN1	0.896611	1.9397e-135	7.69206e-133	379	379
SYDE1	0.895485	1.33855e-134	5.20406e-132	379	379
LHFP	0.893986	1.69158e-133	6.45013e-131	379	379
DSEL	0.893631	3.06895e-133	1.14813e-130	379	379
GUCY1A3	0.892673	1.51401e-132	5.55921e-130	379	379
MRAS	0.892601	1.70534e-132	6.08894e-130	379	379
RAB34	0.892596	1.71969e-132	6.08894e-130	379	379
MRGPRF	0.892105	3.86796e-132	1.34551e-129	379	379
RNF150	0.890832	3.11656e-131	1.06543e-128	379	366
FILIP1L	0.890223	8.37469e-131	2.81446e-128	379	379
EFS	0.889985	1.22905e-130	4.06161e-128	379	379
FBN1	0.889721	1.88312e-130	6.12107e-128	379	379
ELOVL4	0.88961	2.2507e-130	7.19788e-128	379	378
GLI3	0.889133	4.84058e-130	1.52348e-127	379	379
CLIP3	0.888913	6.88268e-130	2.13234e-127	379	379
TAGLN	0.888609	1.11784e-129	3.40994e-127	379	379
LAMA4	0.888131	2.38939e-129	7.17831e-127	379	379

## Sheet: 负相关
MRPL37	-0.439111	2.69318e-19	1.91125e-18	379	379
PLEKHJ1	-0.439305	2.58718e-19	1.83734e-18	379	379
MRPS2	-0.439523	2.47301e-19	1.75878e-18	379	379
MRPS5	-0.440089	2.19835e-19	1.56851e-18	379	379
NDUFS7	-0.440374	2.07198e-19	1.48047e-18	379	379
ATP5C1	-0.440451	2.03901e-19	1.45744e-18	379	379
TSEN54	-0.440732	1.92279e-19	1.37536e-18	379	379
ZDHHC12	-0.440761	1.91135e-19	1.36817e-18	379	379
ATP5I	-0.441063	1.79479e-19	1.28566e-18	379	379
CHCHD10	-0.444252	9.1932e-20	6.67214e-19	379	379
NDUFA7	-0.445137	7.6263e-20	5.54305e-19	379	379
HNRNPAB	-0.445379	7.24571e-20	5.27803e-19	379	379
ENDOG	-0.445534	7.01178e-20	5.11703e-19	379	379
POLR2H	-0.445842	6.56856e-20	4.79887e-19	379	379
NDUFC1	-0.448273	3.91563e-20	2.87446e-19	379	379
TPRN	-0.451355	2.02008e-20	1.49903e-19	379	379
GALE	-0.452153	1.70012e-20	1.26634e-19	379	379
COX7A2	-0.453003	1.41391e-20	1.05554e-19	379	379
UQCRQ	-0.453241	1.34272e-20	1.00352e-19	379	379
RNF126	-0.457353	5.46392e-21	4.14297e-20	379	379
ECHS1	-0.457566	5.213e-21	3.95573e-20	379	379
MGST2	-0.458091	4.6435e-21	3.53441e-20	379	379
TMEM54	-0.459849	3.14658e-21	2.40983e-20	379	379
THAP4	-0.459973	3.06147e-21	2.34555e-20	379	379
TIMM16	-0.460876	2.5041e-21	1.92597e-20	379	379
COQ9	-0.460903	2.48947e-21	1.91545e-20	379	379
ATP5G3	-0.461031	2.41949e-21	1.86378e-20	379	379
NDUFS3	-0.4623	1.8222e-21	1.41245e-20	379	379
C1orf172	-0.462946	1.57671e-21	1.22504e-20	379	379
MRPS34	-0.463611	1.35815e-21	1.05854e-20	379	379
ZNF593	-0.467474	5.66826e-22	4.48306e-21	379	379
AURKAIP1	-0.469475	3.58987e-22	2.85864e-21	379	379
PKP3	-0.469964	3.20858e-22	2.55603e-21	379	379
FAM162A	-0.474586	1.10198e-22	8.95131e-22	379	379
MXD3	-0.476028	7.86905e-23	6.41825e-22	379	379
NDUFA10	-0.476058	7.81407e-23	6.37865e-22	379	379
UQCRH	-0.4761	7.73762e-23	6.31885e-22	379	379
MRPL27	-0.476729	6.67678e-23	5.45926e-22	379	379
SNRPA	-0.482696	1.62376e-23	1.35561e-22	379	379
ATP5D	-0.485268	8.75228e-24	7.36588e-23	379	379
TUBB2C	-0.486188	7.00666e-24	5.91183e-23	379	379
MRPS25	-0.487445	5.16614e-24	4.38127e-23	379	379
AP1M2	-0.488595	3.9042e-24	3.32528e-23	379	379
PTGES2	-0.490932	2.20259e-24	1.88815e-23	379	379
SFXN4	-0.491439	1.9444e-24	1.67044e-23	379	379
DUS1L	-0.493749	1.09842e-24	9.53149e-24	379	379
DAZAP1	-0.493876	1.06438e-24	9.24417e-24	379	379
ATPIF1	-0.497379	4.43856e-25	3.90105e-24	379	379
UQCRC1	-0.497422	4.39145e-25	3.86479e-24	379	379
C6orf125	-0.501397	1.60748e-25	1.43702e-24	379	379
COX8A	-0.502824	1.11695e-25	1.00576e-24	379	379
FAM195A	-0.508685	2.4602e-26	2.26256e-25	379	379
MRPL12	-0.512695	8.591e-27	8.01989e-26	379	379
SLC25A39	-0.519073	1.56551e-27	1.49236e-26	379	379
ATP5G1	-0.519707	1.31936e-27	1.25953e-26	379	379
COX5A	-0.519934	1.24067e-27	1.18668e-26	379	379
COX6A1	-0.521039	9.19589e-28	8.83411e-27	379	379
COX5B	-0.528742	1.1056e-28	1.09282e-27	379	379
SLC25A10	-0.578555	3.05099e-35	3.64648e-34	379	379
C6orf136	-0.593622	1.8655e-37	2.37872e-36	379	379
